# Supplementary material for: Cerebrovascular Accidents After Orthotopic Liver Transplantation in Patients with Hepatopulmonary Syndrome: A Case Series
Source: Clin Pract. 2024 Dec 29;15(1):5. doi: 10.3390/clinpract15010005 (PMC11764223; doi:10.3390/clinpract15010005)
Supplement: Supplementary file 1 [file clinpract-15-00005-s001.zip]

Archive with 1 entries (1 files):
- clinpract-3249379-supplementary.pdf
